# Supplementary material for: Towards the simulation of large scale protein–ligand interactions on NISQ-era quantum computers
Source: Chem Sci. 2022 Jan 17;13(11):3094–108. doi: 10.1039/d1sc05691c (PMC8926290; doi:10.1039/d1sc05691c)
Supplement: SC-013-D1SC05691C-s001 [file SC-013-D1SC05691C-s001.xyz]

404
Gaussian coordinates
 C  11.144290  -4.656361  -4.931742
 C  10.378889  -4.242293  -3.674185
 O  10.550985  -3.128313  -3.190737
 H  10.862903  -5.671368  -5.210180
 H  12.215587  -4.616745  -4.735461
 H  10.899131  -3.974133  -5.746866
 N   9.587117  -5.154754  -3.093151
 O   8.070816  -7.180377  -1.798143
 H   9.447444  -6.048438  -3.545734
 H   9.795276  -4.564899  -1.146185
 H   5.679226  -3.738244  -5.997647
 C   7.713257  -7.198147   1.018610
 H   7.848160  -8.183727   0.572941
 H   8.127275  -7.196140   2.026323
 C   3.405801  -9.273787   0.998770
 O   4.159406 -10.235120   0.835138
 H   5.780320  -8.716671   0.367486
 H   2.365643  -9.444489   1.239795
 C   3.182834  -6.083345   7.151790
 C   3.510735  -5.713251   5.705903
 O   3.236424  -6.465542   4.769638
 H   3.508779  -5.282065   7.814500
 H   3.699713  -7.006473   7.415965
 H   2.107307  -6.226802   7.255597
 N   4.173344  -4.567108   5.555753
 O   6.348516  -2.781817   5.433533
 H   4.362726  -4.014795   6.381533
 C   8.428808  -3.542446   3.663186
 H   8.599758  -2.830611   4.471104
 H   9.079668  -4.401738   3.824717
 C   9.871676  -0.195009   0.798661
 O  10.685772  -0.082299   1.711755
 N  10.093132   0.220970  -0.450619
 C  11.188898   1.077985  -0.902674
 H   9.369708   0.039633  -1.130069
 H  11.100666   1.243425  -1.976200
 H  12.141046   0.594331  -0.685101
 H  11.140080   2.034445  -0.382759
 C   8.469205   3.637555  -6.027057
 C   7.720513   2.303587  -5.857848
 O   6.907513   1.985920  -6.726341
 H   9.149386   3.781882  -5.188421
 H   7.750357   4.456017  -6.057918
 H   9.037822   3.619153  -6.956885
 N   7.911695   1.553934  -4.759756
 C   7.104317   0.359119  -4.503001
 H   8.584482   1.846613  -4.065312
 H   7.122357  -0.274411  -5.389590
 H   8.728347  -0.704082  -3.590896
 H   8.105894   0.974669  -2.180177
 H   4.998018  -0.464519  -5.684669
 H   3.358844   1.314996  -6.126647
 C  -1.251063   0.199870  -5.512101
 O  -1.465524   1.382978  -5.264427
 H   0.975166   1.227871  -4.709313
 N  -1.912988  -0.487033  -6.448328
 C  -2.929595   0.087918  -7.327344
 H  -1.688500  -1.461997  -6.585724
 H  -3.310623  -0.684807  -7.994899
 H  -2.487869   0.891821  -7.915673
 H  -3.747698   0.484998  -6.726225
 C  -6.582099   1.122929  -6.827659
 C  -7.337140  -0.137720  -6.424302
 O  -7.423602  -1.100638  -7.191658
 H  -6.623847   1.846742  -6.013952
 H  -7.039906   1.550868  -7.719755
 H  -5.542433   0.871851  -7.037282
 N  -7.842146  -0.168711  -5.198125
 C  -8.617908  -1.293426  -4.706628
 C  -9.479884  -0.828163  -3.537932
 O  -9.156004   0.148318  -2.854260
 C  -7.687799  -2.436459  -4.260683
 C  -6.824004  -2.081387  -3.082321
 H  -7.687399   0.608154  -4.571139
 H  -9.256204  -1.668424  -5.506238
 H  -7.040251  -2.700082  -5.096397
 H  -8.301605  -3.295824  -3.991692
 H  -5.259985  -0.920681  -3.946996
 H  -7.881383  -2.997698  -1.405113
 N -10.505670  -1.624033  -3.247228
 C -11.256652  -1.560481  -1.996324
 C -10.977224  -2.825704  -1.184734
 O -10.414072  -3.795950  -1.695732
 H -10.717217  -2.405600  -3.878865
 H -12.322482  -1.491558  -2.213013
 H -10.944710  -0.684994  -1.427071
 N -11.348207  -2.807489   0.095863
 C -11.188375  -3.961570   0.968423
 C -12.296688  -4.988145   0.727616
 O -13.404213  -4.676122   0.274676
 C -11.133899  -3.546095   2.445790
 C -10.066143  -2.487135   2.760652
 C  -8.671680  -2.837700   2.224662
 O  -8.115301  -3.888277   2.593251
 H -11.816403  -1.993466   0.465582
 H -10.235249  -4.429418   0.724343
 H -12.107297  -3.143180   2.724434
 H -10.921891  -4.433160   3.043731
 H -10.000427  -2.376020   3.842896
 H -10.377612  -1.541773   2.316949
 N -12.005518  -6.231702   1.104882
 C -13.004844  -7.283360   1.105872
 H -11.084579  -6.446430   1.461634
 H -12.552025  -8.213852   1.447939
 H -13.392158  -7.417530   0.095919
 H -13.820114  -7.008868   1.773979
 C  -6.309666   1.156316   9.331424
 C  -4.888317   0.669562   9.052656
 O  -4.615286  -0.529843   9.091172
 H  -6.343761   2.242751   9.247864
 H  -6.605612   0.859275  10.336378
 H  -6.994087   0.715124   8.605812
 N  -3.996219   1.617475   8.776928
 C  -2.569831   1.413171   8.585839
 C  -1.833355   2.234410   9.643758
 O  -2.272434   3.331704   9.980842
 O   0.190460   2.136368   7.242828
 H  -4.315298   2.575911   8.759170
 H  -2.290779   0.365763   8.703129
 H  -2.330228   2.907917   7.061132
 N  -0.691889   1.726671  10.109037
 C   0.262417   2.442325  10.938507
 H  -0.403800   0.815767   9.779246
 H   1.102254   1.787250  11.172696
 H  -0.222666   2.755811  11.862929
 H   0.624437   3.318543  10.402077
 C   6.702558   8.511818   4.068536
 C   6.090030   7.564112   3.046396
 O   6.746268   7.059964   2.132685
 H   5.935728   8.829201   4.775554
 H   7.109061   9.383632   3.557501
 H   7.501239   7.999974   4.605120
 N   4.792584   7.326924   3.226268
 C   3.958231   6.529011   2.331509
 C   2.890514   7.456534   1.764796
 O   2.045117   7.951565   2.503282
 C   3.367070   5.328364   3.094516
 C   2.473560   4.438960   2.208638
 H   4.348014   7.712832   4.048182
 H   4.532332   6.107052   1.506812
 H   4.187609   4.722261   3.480702
 H   2.770814   5.703426   3.926061
 H   1.759748   5.077915   1.687711
 H   3.146877   3.148483   4.557262
 N   2.933680   7.705562   0.456788
 C   1.967020   8.561361  -0.216758
 C   0.698184   7.766720  -0.479663
 O   0.769866   6.663128  -1.019345
 H   3.635769   7.253979  -0.112533
 H   2.384156   8.908056  -1.162809
 H   1.736809   9.419652   0.414930
 N  -0.449791   8.353011  -0.119974
 C  -1.765787   7.769103  -0.391512
 C  -2.580852   8.629461  -1.348699
 O  -2.414509   9.849681  -1.440205
 C  -2.579931   7.548928   0.883615
 C  -2.034946   6.601073   1.894138
 C  -1.008121   6.859249   2.730247
 C  -2.527694   5.275138   2.257217
 N  -0.817473   5.789236   3.570417
 H  -0.400829   9.269336   0.333660
 H  -1.565704   6.802341  -0.853897
 H  -2.691444   8.517906   1.370689
 H  -3.560811   7.178571   0.583753
 H  -0.425078   7.768426   2.737832
 H  -0.095338   5.762706   4.279674
 H  -4.203850   4.773373   0.988553
 N  -3.475134   7.957077  -2.069547
 C  -4.545449   8.600159  -2.816686
 H  -3.508058   6.948401  -1.991554
 H  -5.142068   7.840925  -3.322265
 H  -4.116441   9.276617  -3.555610
 H  -5.178308   9.163671  -2.132643
 C -10.916975   3.192391  -3.347762
 C  -9.660535   3.959783  -2.958794
 O  -9.708497   5.164124  -2.695440
 H -10.660591   2.149467  -3.538516
 H -11.347521   3.631628  -4.247491
 H -11.641086   3.244720  -2.534995
 N  -8.537052   3.257562  -2.873091
 C  -7.279853   3.891375  -2.536181
 C  -6.128356   3.146531  -3.199186
 O  -6.179044   1.933737  -3.418873
 C  -7.084754   3.930253  -1.006942
 C  -7.193864   2.594512  -0.300585
 N  -8.328318   2.101083   0.291891
 C  -8.013887   0.946126   0.898429
 H  -8.546441   2.259793  -3.041555
 H  -7.295354   4.917339  -2.903547
 H  -7.841730   4.593759  -0.588956
 H  -6.094102   4.336817  -0.805414
 H  -9.243770   2.532533   0.264226
 H  -8.712128   0.344057   1.460104
 N  -5.062673   3.897546  -3.444577
 C  -3.793483   3.424633  -3.970500
 H  -5.110198   4.881521  -3.211695
 H  -3.105925   4.263959  -4.068511
 H  -3.952675   2.968715  -4.947466
 H  -3.370892   2.686003  -3.289574
 C  -0.303839   4.851336  -3.445317
 C   1.040947   4.198949  -3.718362
 O   1.139395   3.217617  -4.454190
 H  -0.167423   5.698505  -2.774112
 H  -0.972681   4.124789  -2.982669
 H  -0.736187   5.197494  -4.384175
 N   2.084818   4.797693  -3.142556
 C   3.465400   4.358997  -3.275823
 C   4.290846   4.834349  -2.075391
 O   3.979901   5.848869  -1.453775
 H   1.914862   5.598900  -2.546807
 H   3.497174   3.269892  -3.294113
 H   3.875263   4.775555  -4.196589
 N   5.381373   4.124263  -1.784559
 C   6.319646   4.477938  -0.727444
 C   7.387749   5.434774  -1.271127
 O   7.938342   5.209949  -2.349694
 C   6.916216   3.194204  -0.137498
 H   5.597317   3.310305  -2.344860
 H   5.808708   5.006659   0.076677
 H   7.661784   3.463407   0.609718
 H   7.391234   2.626589  -0.937503
 N   7.705604   6.477994  -0.493819
 C   8.761623   7.449694  -0.797421
 H   7.214481   6.595602   0.381148
 H   8.808644   8.194191  -0.002911
 H   8.540024   7.942547  -1.744101
 H   9.719001   6.934905  -0.870716
Fe  -6.241435  -1.610997   1.088792
 C   8.994400  -4.926356  -1.781059
 C   8.449093  -6.201512  -1.134385
 C   7.901682  -3.826135  -1.821325
 C   6.722849  -4.077373  -2.735611
 C   5.507624  -4.521080  -2.200085
 C   6.771206  -3.816079  -4.117698
 C   4.356537  -4.572084  -2.982030
 C   5.624557  -3.884587  -4.917341
 C   4.391737  -4.189165  -4.324884
 O   3.204158  -4.173830  -5.034997
 H   7.548685  -3.680255  -0.794379
 H   8.428148  -2.913298  -2.116734
 H   5.464276  -4.801219  -1.150973
 H   7.723264  -3.554737  -4.571206
 H   3.410153  -4.907230  -2.572268
 H   2.877976  -3.259721  -5.199628
 N   8.365724  -6.156520   0.231303
 C   6.217967  -6.905492   1.180223
 O   5.817834  -5.814974   1.681845
 H   8.697971  -5.325369   0.720908
 N   5.380763  -7.881665   0.788334
 C   3.933753  -7.844504   1.004608
 C   3.206257  -6.966841  -0.029665
 H   3.751830  -7.432828   2.010342
 H   3.381104  -7.333140  -1.045213
 H   3.588074  -5.944449   0.043091
 H   2.127933  -6.956358   0.167614
 C   4.673213  -4.093374   4.279768
 C   6.101772  -3.590265   4.496213
 C   3.827344  -2.922402   3.723551
 C   2.381011  -3.230839   3.382069
 C   1.994412  -4.286437   2.541038
 C   1.365744  -2.407210   3.886240
 C   0.654587  -4.495557   2.195325
 C   0.028525  -2.611669   3.560623
 C  -0.345083  -3.652223   2.703381
 O  -1.681375  -3.746792   2.396371
 H   4.663180  -4.938076   3.584899
 H   3.845458  -2.122941   4.474751
 H   4.350102  -2.530575   2.842711
 H   2.748294  -4.974623   2.171577
 H   1.626901  -1.596518   4.560915
 H   0.380414  -5.325109   1.551007
 H  -0.737359  -1.966417   3.972700
 H  -1.985469  -4.527773   1.861241
 N   7.036577  -4.015433   3.634520
 C   8.696643  -2.916882   2.304910
 O   9.045488  -3.611916   1.321323
 H   6.765667  -4.674632   2.894928
 N   8.395084  -1.606143   2.206275
 C   8.503309  -0.875121   0.966345
 H   8.143721  -1.095236   3.036541
 H   8.339883  -1.569651   0.138418
 H   7.710305  -0.121303   0.927497
 C   5.669863   0.809205  -4.235494
 O   5.412210   1.682006  -3.366214
 C   7.677114  -0.495543  -3.383582
 O   7.599410   0.157376  -2.083637
 H   7.120794  -1.425866  -3.293188
 N   4.735544   0.247744  -5.016614
 C   3.408939   0.805140  -5.151929
 C   2.330655  -0.258034  -4.994513
 O   2.607593  -1.484742  -4.993053
 H   3.267475   1.582543  -4.400047
 N   1.088735   0.233308  -4.856472
 C  -0.108840  -0.594767  -4.823969
 C  -0.412599  -1.013193  -3.364101
 C  -1.015232   0.070422  -2.507541
 C  -0.258452   0.981217  -1.759546
 C  -2.405595   0.188468  -2.492831
 C  -0.885523   1.965587  -0.986459
 C  -3.031076   1.178051  -1.743089
 C  -2.277741   2.059626  -0.966896
 H   0.104807  -1.515715  -5.377510
 H  -1.081792  -1.879793  -3.379918
 H   0.546066  -1.347159  -2.953927
 H   0.826805   0.940955  -1.798436
 H  -2.980829  -0.497915  -3.107182
 H  -0.293789   2.665789  -0.407428
 H  -4.106263   1.288331  -1.817683
 H  -2.769854   2.819638  -0.367850
 N  -5.684971  -1.300897  -3.086864
 C  -7.086063  -2.392286  -1.775401
 C  -5.309703  -1.147826  -1.776486
 N  -6.152080  -1.787458  -0.954147
 H  -4.427427  -0.644515  -1.454565
 O  -8.132026  -1.933509   1.443099
 C  -2.203435   1.833910   7.142222
 C  -0.781737   1.563000   6.707787
 N  -0.655999   0.699352   5.657253
 H  -2.921301   1.355472   6.469765
 H   0.259556   0.501621   5.289031
 H  -1.456676   0.288565   5.191042
 C   1.696983   3.363480   2.987163
 C   2.551156   2.497414   3.913121
 N   3.464242   1.581383   3.139367
 H   3.096334   3.977448   1.431977
 H   1.132409   2.722956   2.300060
 H   0.952964   3.850512   3.625876
 H   1.922495   1.878230   4.555017
 H   2.913381   0.975248   2.510293
 H   4.126389   2.115216   2.510622
 H   4.069543   0.976148   3.724511
 C  -1.740972   4.809318   3.329529
 C  -3.578656   4.457356   1.810551
 C  -1.974236   3.595216   3.980173
 C  -3.834462   3.248395   2.446887
 C  -3.043735   2.826507   3.537706
 H  -1.353437   3.283155   4.811677
 H  -4.662961   2.630187   2.115627
 H  -3.282974   1.893368   4.040410
 C  -6.218941   1.643267  -0.044971
 N  -6.757837   0.581803   0.695225
 H  -5.179999   1.666388  -0.311373
 C   5.829322   2.361832   0.502582
 O   5.249323   2.785637   1.543026
 N   5.505797   1.200988  -0.090951
 H   4.722094   0.660629   0.255542
 H   5.970628   0.886737  -0.939922
 O  -2.745579  -5.999027   1.049243
 H  -2.453265  -6.736408   1.595324
 O  -5.873774  -1.222697   3.230573
 O  -5.471858  -3.641874   1.403299
 O   5.754128  -0.091230   4.174896
 O  -2.955039  -3.308725  -1.354825
 O  -5.498200  -5.240640  -4.945814
 H  -5.574461  -4.807439  -5.801047
 H  -5.231412  -6.134858  -5.160468
 O  -0.919753  -3.922142  -5.753741
 H  -1.270303  -4.229558  -6.591154
 O  -1.882577  -8.678190   2.174971
 H  -2.134308  -9.362592   2.796486
 H  -1.538831  -9.169945   1.418531
 O  -3.089709  -0.799222   4.457216
 O  -5.286816  -5.247009  -1.443454
 H  -5.513922  -4.388402  -1.806501
 H  -5.572032  -5.868558  -2.115505
 O  -3.358281  -3.136117  -4.279824
 H  -4.159131  -3.652658  -4.396775
 H  -3.686239  -6.062111   0.836907
 H  -6.568984  -1.143330   3.895169
 H  -5.011417  -0.887883   3.535553
 H  -6.214841  -4.019924   1.941799
 H  -5.388661  -4.135326   0.566323
 H   5.848313  -0.932415   4.676167
 H   6.395017   0.553425   4.513830
 H  -2.110412  -3.067914  -0.911167
 H  -3.292224  -4.172796  -1.065025
 H  -1.686415  -3.694719  -5.175015
 H  -3.325469  -1.165507   5.328798
 H  -2.787666  -1.526875   3.878610
 H  -3.155616  -3.108496  -3.311049
 C  -1.255335   0.355781   1.981932
 N   0.401532  -0.589155   1.031734
 C   1.687778  -0.794682   0.577834
 C   0.897253  -3.820904  -1.555323
 C   4.159661  -2.568380   0.100004
 C   3.149395  -2.040971  -0.913011
 N   1.790059  -1.842018  -0.328581
 C   0.692983  -2.626100  -0.683415
 C  -0.697062  -1.293255   0.579150
 C  -1.795629  -0.693889   1.180790
 C  -3.197906  -0.996618   1.055259
 N  -0.523787  -2.350790  -0.265245
 N  -4.309388  -1.160918   1.015713
 N   0.069652   0.421502   1.908658
 O   2.648934  -0.088232   0.925746
 H  -1.800549   1.065965   2.581509
 H  -0.060855  -4.326970  -1.667136
 H   1.612656  -4.510529  -1.093898
 H   1.265291  -3.568963  -2.556578
 H   5.138505  -2.642193  -0.378493
 H   3.888799  -3.562625   0.465526
 H   4.246683  -1.892920   0.951201
 H   3.062047  -2.714607  -1.762375
 H   3.461543  -1.069902  -1.307452
