# Supplementary material for: Towards the simulation of large scale protein–ligand interactions on NISQ-era quantum computers
Source: Chem Sci. 2022 Jan 17;13(11):3094–108. doi: 10.1039/d1sc05691c (PMC8926290; doi:10.1039/d1sc05691c)
Supplement: SC-013-D1SC05691C-s002 [file SC-013-D1SC05691C-s002.xyz]

399
Gaussian coordinates
 C  11.254626  -4.680827  -4.537754
 C  10.470637  -4.200944  -3.315537
 O  10.609178  -3.051417  -2.910961
 H  11.002894  -5.720313  -4.745232
 H  12.323239  -4.597742  -4.340427
 H  10.995699  -4.064597  -5.399832
 N   9.700766  -5.092033  -2.674951
 C   9.090771  -4.810745  -1.373827
 C   8.610824  -6.062345  -0.637181
 O   8.232959  -7.063134  -1.246782
 C   7.911862  -3.846538  -1.528342
 C   6.804262  -4.314965  -2.455247
 C   6.825462  -3.944795  -3.811310
 C   5.759210  -4.294196  -4.650967
 H   9.588401  -6.018825  -3.064105
 H   9.881003  -4.361380  -0.773479
 H   7.478855  -3.684309  -0.541083
 H   8.297747  -2.903595  -1.915764
 H   7.664923  -3.390899  -4.206264
 H   5.772877  -3.992199  -5.687634
 N   8.536407  -5.945794   0.692501
 C   7.859192  -6.893042   1.562778
 C   6.356329  -6.611549   1.604637
 O   5.945734  -5.502050   1.938590
 H   8.849676  -5.081244   1.113867
 H   8.023775  -7.903343   1.188093
 H   8.266967  -6.808773   2.569515
 N   5.549884  -7.629982   1.288602
 C   4.094982  -7.645200   1.438520
 C   3.610566  -9.083975   1.671631
 O   4.391256 -10.033087   1.579071
 H   5.972619  -8.506715   1.012300
 H   3.815563  -7.045099   2.303893
 H   2.574067  -9.266204   1.919871
 C   3.263274  -5.476856   7.584022
 C   3.589527  -5.200212   6.117017
 O   3.341581  -6.023717   5.234893
 H   3.563119  -4.622269   8.190032
 H   3.803724  -6.364422   7.914564
 H   2.191491  -5.642536   7.693325
 N   4.221274  -4.049457   5.889278
 C   4.706304  -3.599823   4.594794
 C   6.125946  -3.062862   4.782617
 O   6.347295  -2.217323   5.650545
 H   4.390485  -3.435467   6.674922
 H   4.718405  -4.419595   3.876568
 N   7.069925  -3.511115   3.945213
 C   8.458241  -3.042204   3.946501
 C   8.738408  -2.450807   2.565550
 O   9.154406  -3.155506   1.644986
 H   6.810049  -4.191770   3.243708
 H   8.604742  -2.270924   4.703026
 H   9.131480  -3.869595   4.170704
 N   8.385708  -1.171028   2.407545
 C   8.447725  -0.459144   1.141474
 C   9.825720   0.134701   0.859435
 O  10.630940   0.333843   1.765614
 H   8.077755  -0.649219   3.215157
 H   8.196839  -1.153293   0.338824
 H   7.717981   0.350647   1.162013
 N  10.043130   0.467939  -0.415105
 C  11.117628   1.321256  -0.921910
 H   9.329040   0.219304  -1.083038
 H  11.031305   1.408400  -2.004762
 H  12.081383   0.880746  -0.667015
 H  11.039451   2.310129  -0.470767
 C   8.359341   3.438087  -6.224580
 C   7.646573   2.098980  -5.964971
 O   6.847812   1.698628  -6.812237
 H   9.030276   3.659803  -5.395439
 H   7.618482   4.232047  -6.315839
 H   8.933797   3.370274  -7.148510
 N   7.851705   1.433881  -4.816103
 C   7.075928   0.238043  -4.479190
 C   5.616837   0.633239  -4.238352
 O   5.339686   1.532500  -3.443141
 C   7.669362  -0.515898  -3.287593
 O   7.566402   0.213514  -2.086962
 H   8.512036   1.793196  -4.141261
 H   7.116662  -0.455421  -5.318936
 H   8.723067  -0.712906  -3.488011
 H   7.138842  -1.460948  -3.170950
 H   8.046316   1.042779  -2.201403
 N   4.700150   0.015970  -4.990053
 C   3.349514   0.530802  -5.185570
 H   5.000150  -0.724798  -5.608476
 H   3.141455   1.227024  -4.372746
 H   3.315388   0.973005  -6.181147
 C  -1.265740  -0.224038  -5.508276
 O  -1.514097   0.967118  -5.345306
 H   0.926573   0.919324  -4.770812
 N  -1.902941  -0.993117  -6.396526
 C  -2.929686  -0.509805  -7.317899
 H  -1.650944  -1.968701  -6.464086
 H  -3.285347  -1.337791  -7.930973
 H  -2.506697   0.262785  -7.959536
 H  -3.761964  -0.094415  -6.749507
 C  -6.612161   0.455724  -6.906995
 C  -7.334689  -0.794010  -6.419004
 O  -7.390082  -1.810458  -7.117063
 H  -6.678637   1.233438  -6.146396
 H  -7.076207   0.807074  -7.828824
 H  -5.564756   0.219568  -7.094242
 N  -7.845975  -0.752875  -5.195730
 C  -8.593477  -1.861452  -4.629463
 C  -9.474878  -1.339445  -3.499879
 O  -9.182033  -0.308744  -2.885291
 C  -7.635005  -2.944037  -4.100468
 C  -6.788349  -2.483220  -2.946529
 N  -5.674164  -1.689026  -3.030026
 H  -7.716375   0.070096  -4.624328
 H  -9.216440  -2.309274  -5.403281
 H  -6.975476  -3.247567  -4.912949
 H  -8.226574  -3.799139  -3.774168
 H  -5.251659  -1.343026  -3.884399
 H  -7.830169  -3.308575  -1.213295
 N -10.480136  -2.141168  -3.158047
 C -11.240045  -2.010866  -1.917752
 C -10.930828  -3.207722  -1.018048
 O -10.338194  -4.195408  -1.457251
 H -10.666357  -2.970734  -3.733986
 H -12.306052  -1.987003  -2.143048
 H -10.955676  -1.089235  -1.410243
 N -11.309820  -3.109972   0.256589
 C -11.123569  -4.195051   1.208810
 C -12.201808  -5.266432   1.036348
 O -13.314758  -5.017910   0.558118
 C -11.089358  -3.675524   2.653497
 C -10.052992  -2.567777   2.897390
 C  -8.646249  -2.916181   2.393019
 O  -8.063432  -3.922405   2.836830
 H -11.802400  -2.285341   0.566238
 H -10.156510  -4.652184   1.002092
 H -12.075104  -3.281276   2.899180
 H -10.856644  -4.512178   3.313209
 H  -9.996824  -2.379170   3.969391
 H -10.387652  -1.664932   2.387030
 N -11.878853  -6.471852   1.501330
 C -12.848904  -7.548237   1.572268
 H -10.954512  -6.635300   1.876015
 H -12.372752  -8.439459   1.980768
 H -13.226342  -7.763705   0.572702
 H -13.675386  -7.250302   2.216118
 C  -6.437354   1.631089   9.210674
 C  -5.001530   1.165694   8.972575
 O  -4.695894  -0.019988   9.096467
 H  -6.500776   2.707606   9.050757
 H  -6.731032   1.397219  10.232832
 H  -7.105048   1.121174   8.515142
 N  -4.134172   2.116363   8.634446
 C  -2.701596   1.938883   8.463952
 C  -1.994291   2.852561   9.464441
 O  -2.465349   3.958170   9.721727
 O   0.045771   2.642520   7.084539
 H  -4.479345   3.061934   8.548020
 H  -2.394583   0.910484   8.655763
 H  -2.494021   3.328996   6.838864
 N  -0.842111   2.410689   9.968888
 C   0.087203   3.209083  10.749800
 H  -0.527145   1.487247   9.705156
 H   0.943301   2.595684  11.032876
 H  -0.411825   3.573080  11.647915
 H   0.428220   4.055207  10.154525
 C   6.399161   8.958075   3.495908
 C   5.819015   7.924273   2.540506
 O   6.494304   7.375670   1.667178
 H   5.619690   9.302857   4.175750
 H   6.784612   9.802829   2.926454
 H   7.208377   8.507583   4.070386
 N   4.527521   7.664297   2.731384
 C   3.720763   6.782633   1.891615
 C   2.631380   7.638017   1.256757
 O   1.768306   8.159964   1.955175
 C   3.158250   5.622538   2.734805
 C   2.294821   4.648627   1.910091
 H   4.067614   8.094440   3.522316
 H   4.311157   6.319950   1.100967
 H   3.992806   5.068106   3.165975
 H   2.546959   6.038324   3.535493
 H   1.566853   5.229321   1.342630
 H   2.989274   3.545448   4.346365
 N   2.675509   7.795702  -0.065344
 C   1.689751   8.574878  -0.801317
 C   0.444815   7.728751  -1.012785
 O   0.550007   6.592415  -1.473203
 H   3.393127   7.324969  -0.598651
 H   2.102855   8.865767  -1.767723
 H   1.432280   9.468664  -0.232505
 N  -0.720961   8.306685  -0.699863
 C  -2.018775   7.668771  -0.934957
 C  -2.851427   8.436796  -1.953575
 O  -2.718118   9.651735  -2.130021
 C  -2.834173   7.516100   0.349206
 C  -2.269410   6.657060   1.426094
 C  -1.255081   7.001765   2.246104
 C  -2.727715   5.346693   1.879556
 N  -1.040141   5.999096   3.160224
 H  -0.699898   9.253605  -0.311619
 H  -1.789453   6.677873  -1.327377
 H  -2.975169   8.513405   0.766455
 H  -3.802700   7.098462   0.072187
 H  -0.697285   7.925097   2.192064
 H  -0.321803   6.042526   3.872498
 H  -4.381843   4.710664   0.642585
 N  -3.722578   7.690845  -2.628937
 C  -4.805667   8.249861  -3.423774
 H  -3.728251   6.689609  -2.480315
 H  -5.378174   7.440703  -3.877094
 H  -4.390991   8.884443  -4.206718
 H  -5.457843   8.842184  -2.783625
 C -11.022968   2.643002  -3.598808
 C  -9.790428   3.470464  -3.259723
 O  -9.873024   4.688521  -3.081938
 H -10.736899   1.596796  -3.714688
 H -11.460029   3.005839  -4.528935
 H -11.753089   2.732100  -2.794662
 N  -8.648613   2.807519  -3.120303
 C  -7.411334   3.498149  -2.823747
 C  -6.235870   2.740917  -3.428064
 O  -6.251913   1.514753  -3.562094
 C  -7.226522   3.649708  -1.300257
 C  -7.303123   2.364338  -0.502132
 N  -8.427118   1.882355   0.119008
 C  -8.084715   0.782028   0.806554
 H  -8.629586   1.800510  -3.218198
 H  -7.452812   4.494961  -3.262435
 H  -8.003922   4.319607  -0.933038
 H  -6.248633   4.096818  -1.123836
 H  -9.353894   2.285165   0.057369
 H  -8.769500   0.201687   1.406370
 N  -5.189769   3.502206  -3.721378
 C  -3.904947   3.029026  -4.207608
 H  -5.265693   4.498399  -3.558486
 H  -3.240128   3.878201  -4.361647
 H  -4.045713   2.501390  -5.150716
 H  -3.466306   2.352068  -3.474711
 C  -0.459008   4.585605  -3.770022
 C   0.904800   3.953321  -3.991071
 O   1.034555   2.925869  -4.655642
 H  -0.349927   5.481273  -3.159530
 H  -1.110396   3.875008  -3.260110
 H  -0.895081   4.852832  -4.732641
 N   1.928368   4.619821  -3.454606
 C   3.321251   4.211427  -3.551114
 C   4.126138   4.792664  -2.383777
 O   3.783734   5.839280  -1.836327
 H   1.732912   5.455837  -2.917386
 H   3.383036   3.125032  -3.492616
 H   3.725016   4.573552  -4.497242
 N   5.233999   4.135362  -2.039318
 C   6.155867   4.588346  -1.005926
 C   7.200518   5.533992  -1.611260
 O   7.763516   5.249402  -2.669110
 C   6.783937   3.366297  -0.324738
 H   5.475564   3.290398  -2.540096
 H   5.625803   5.157799  -0.243058
 H   7.517347   3.707928   0.404694
 H   7.279138   2.757345  -1.080905
 N   7.484947   6.637648  -0.907990
 C   8.515675   7.614636  -1.274934
 H   6.985557   6.802688  -0.045452
 H   8.537478   8.414096  -0.534581
 H   8.286286   8.033452  -2.254825
 H   9.487251   7.122804  -1.307972
Fe  -6.165758  -1.706731   1.273871
 C   5.721797  -5.055734  -1.972668
 C   4.679395  -5.433677  -2.815082
 C   4.702053  -5.053343  -4.157267
 O   3.684327  -5.405491  -5.035823
 H   5.694959  -5.337328  -0.924282
 H   3.852769  -6.023590  -2.429753
 H   3.204024  -6.186863  -4.717881
 C   3.385601  -7.055575   0.203463
 H   3.693186  -7.597391  -0.695811
 H   3.657816  -6.001458   0.098028
 H   2.296749  -7.127437   0.311212
 C   3.819836  -2.467429   4.004601
 C   2.369654  -2.845567   3.764610
 C   1.991153  -3.833446   2.844131
 C   1.346445  -2.167423   4.440285
 C   0.645184  -4.107205   2.581461
 C   0.001915  -2.429070   4.189449
 C  -0.358564  -3.389658   3.241951
 O  -1.712432  -3.553384   2.995169
 H   3.863099  -1.614608   4.691690
 H   4.275668  -2.129745   3.064017
 H   2.758854  -4.396899   2.321590
 H   1.607634  -1.420119   5.184001
 H   0.372831  -4.875739   1.863664
 H  -0.766158  -1.898937   4.739217
 H  -1.952776  -4.284664   2.384499
 C   2.295285  -0.575689  -5.072872
 O   2.555474  -1.795606  -5.161793
 N   1.052939  -0.081591  -4.862226
 C  -0.132076  -0.904698  -4.738498
 C  -0.498021  -1.153749  -3.252484
 C  -0.640192   0.084378  -2.393093
 C   0.492563   0.731933  -1.878595
 C  -1.901936   0.596823  -2.066950
 C   0.367514   1.854122  -1.056667
 C  -2.032043   1.708087  -1.231445
 C  -0.896923   2.341676  -0.720331
 H   0.101386  -1.871099  -5.192041
 H  -1.421916  -1.745580  -3.218943
 H   0.312921  -1.770765  -2.851139
 H   1.479840   0.354322  -2.124947
 H  -2.784720   0.130412  -2.494646
 H   1.256607   2.343386  -0.673956
 H  -3.015632   2.089338  -0.973459
 H  -0.998680   3.204216  -0.070048
 C  -7.038496  -2.698653  -1.615061
 C  -5.291016  -1.410927  -1.736269
 N  -6.105197  -2.010891  -0.848675
 H  -4.443231  -0.805239  -1.479938
 O  -8.083615  -2.034542   1.602949
 C  -2.340216   2.267017   6.999558
 C  -0.908297   1.984466   6.610169
 N  -0.771529   0.998663   5.677229
 H  -3.034753   1.709843   6.365479
 H   0.142975   0.748183   5.337803
 H  -1.576661   0.488546   5.320258
 C   1.539907   3.606921   2.755564
 C   2.396314   2.833964   3.759293
 N   3.314869   1.848675   3.078344
 H   2.937258   4.150993   1.171855
 H   1.006135   2.901107   2.107655
 H   0.769910   4.117848   3.342516
 H   1.765996   2.272361   4.450594
 H   2.777624   1.155779   2.523236
 H   3.970511   2.325896   2.408449
 H   3.918228   1.320814   3.732480
 C  -1.930878   4.976394   2.981895
 C  -3.745110   4.464544   1.479154
 C  -2.121733   3.794424   3.703121
 C  -3.955593   3.285453   2.183511
 C  -3.155722   2.960131   3.299501
 H  -1.493971   3.550096   4.552213
 H  -4.756410   2.615964   1.885229
 H  -3.349000   2.045814   3.853168
 C  -6.298739   1.465517  -0.171571
 N  -6.807817   0.453872   0.658226
 H  -5.265381   1.482325  -0.470642
 C   5.724646   2.534603   0.375464
 O   5.154249   2.982771   1.412184
 N   5.428344   1.336073  -0.153470
 H   4.684759   0.771938   0.245222
 H   5.879203   0.995959  -0.998831
 O  -2.628276  -5.985923   1.467028
 H  -2.419568  -6.633110   2.148615
 O  -5.899818  -1.157332   3.294100
 O  -5.420696  -3.686708   1.643174
 O   6.985199  -9.799266  -0.612259
 H   7.596849 -10.507761  -0.396630
 H   7.550763  -9.057042  -0.839193
 O   5.686765   0.360669   4.203359
 H   6.138629  -0.347141   4.668683
 H   6.398397   0.927332   3.887482
 O  -2.897499  -3.478096  -1.121382
 O  -5.365130  -5.727417  -4.577831
 H  -5.501636  -5.384784  -5.465782
 H  -5.364923  -6.679072  -4.692388
 O  -0.819903  -4.342023  -5.458006
 O  -3.135854  -0.571459   4.499099
 O  -5.174710  -5.481951  -1.082814
 H  -5.330039  -5.462678  -2.030338
 H  -5.773164  -6.159026  -0.761455
 O  -3.287800  -3.522673  -4.052952
 H  -4.016678  -4.060471  -4.372083
 H  -3.343263  -6.286953   0.890811
 H  -6.509566  -0.448357   3.556208
 H  -5.949429  -1.902163   3.918472
 H  -6.191272  -4.118790   2.092369
 H  -5.219115  -4.110398   0.789178
 H  -3.067938  -3.381914  -2.090908
 H  -3.480608  -4.168511  -0.765742
 H  -0.785734  -4.900018  -6.249149
 H   0.081110  -4.093307  -5.191823
 H  -4.017680  -0.454094   4.104203
 H  -2.791334  -1.439266   4.220747
 H  -2.450342  -3.782674  -4.497539
 C  -1.169450   0.396576   2.201825
 N   0.428915  -0.642596   1.220235
 C   1.724687  -0.935909   0.763535
 C   0.643059  -3.960698  -1.363520
 C   1.751281  -2.058341  -0.129494
 C   0.616925  -2.736386  -0.497225
 C  -0.712565  -1.278656   0.798262
 C  -1.781068  -0.624529   1.413868
 C  -3.148746  -0.917905   1.277354
 N  -0.619453  -2.333513  -0.052111
 N  -4.282941  -1.171168   1.165610
 N   0.153071   0.394623   2.095580
 O   2.701672  -0.240739   1.131176
 H  -1.663118   1.123352   2.820960
 H  -0.281519  -4.057098  -1.938543
 H   0.737981  -4.853744  -0.735182
 H   1.495536  -3.932069  -2.046144
 H   2.715345  -2.375429  -0.500094
 H  -1.489788  -2.798558  -0.395485
