# Supplementary material for: Towards the simulation of large scale protein–ligand interactions on NISQ-era quantum computers
Source: Chem Sci. 2022 Jan 17;13(11):3094–108. doi: 10.1039/d1sc05691c (PMC8926290; doi:10.1039/d1sc05691c)
Supplement: SC-013-D1SC05691C-s003 [file SC-013-D1SC05691C-s003.xyz]

408
Gaussian coordinates
 C  11.212269  -4.482993  -4.757545
 C  10.434313  -4.040679  -3.514463
 O  10.572320  -2.901103  -3.077025
 H  10.961961  -5.518502  -4.993665
 H  12.283683  -4.401924  -4.565147
 H  10.944801  -3.841913  -5.600866
 N   9.670680  -4.953984  -2.893584
 O   8.217113  -6.973757  -1.510660
 H   9.558293  -5.870927  -3.309299
 H   9.862516  -4.277062  -0.970023
 C   7.862383  -6.886266   1.309655
 H   8.027742  -7.886298   0.904040
 H   8.277742  -6.829737   2.317089
 C   3.614939  -9.097244   1.385075
 O   4.399184 -10.042120   1.259320
 H   5.974075  -8.492199   0.725045
 H   2.579199  -9.290393   1.635639
 C   3.298070  -5.658734   7.411355
 C   3.613420  -5.338095   5.948420
 O   3.361382  -6.137787   5.043140
 H   3.600012  -4.819738   8.040746
 H   3.844544  -6.555083   7.712667
 H   2.225943  -5.831401   7.523557
 N   4.240871  -4.177267   5.749381
 O   6.362630  -2.328921   5.548539
 H   4.414019  -3.584808   6.552539
 C   8.467228  -3.098156   3.803666
 H   8.616933  -2.347449   4.582407
 H   9.145743  -3.930726   3.999326
 C   9.804583   0.176608   0.795703
 O  10.616914   0.352404   1.702989
 N  10.012129   0.547954  -0.472139
 C  11.081938   1.420588  -0.962335
 H   9.292929   0.315989  -1.142981
 H  10.987436   1.538964  -2.043266
 H  12.050408   0.975435  -0.726768
 H  11.003736   2.397240  -0.481410
 C   8.274630   3.684401  -6.189983
 C   7.566877   2.333812  -5.963927
 O   6.762076   1.954886  -6.818122
 H   8.951844   3.884579  -5.358217
 H   7.529451   4.479415  -6.253042
 H   8.843560   3.645265  -7.120991
 N   7.782679   1.635303  -4.834531
 H   8.447730   1.977680  -4.153166
 C  -1.348542  -0.035267  -5.511094
 O  -1.599893   1.151684  -5.311590
 N  -1.990656  -0.781614  -6.418170
 C  -3.027128  -0.274480  -7.319281
 H  -1.735653  -1.755503  -6.515927
 H  -3.385108  -1.086828  -7.954576
 H  -2.610543   0.519048  -7.942197
 H  -3.857933   0.122078  -6.732291
 C  -6.715407   0.667778  -6.853803
 C  -7.431580  -0.599997  -6.396443
 O  -7.488838  -1.597541  -7.124418
 H  -6.778998   1.424087  -6.069289
 H  -7.187898   1.044712  -7.763183
 H  -5.666978   0.440328  -7.055534
 N  -7.935010  -0.596042  -5.166975
 C  -8.676083  -1.724853  -4.626974
 C  -9.552399  -1.238008  -3.474716
 O  -9.257966  -0.222968  -2.831573
 C  -7.708899  -2.820790  -4.135609
 C  -6.854121  -2.390067  -2.972978
 N  -5.741337  -1.588770  -3.041390
 H  -7.803725   0.211731  -4.571945
 H  -9.304137  -2.152841  -5.410261
 H  -7.053217  -3.098861  -4.962490
 H  -8.296324  -3.688344  -3.829587
 H  -5.325408  -1.216150  -3.889669
 H  -7.882494  -3.270192  -1.254384
 N -10.554211  -2.053972  -3.148667
 C -11.306809  -1.962083  -1.897808
 C -10.986859  -3.185377  -1.034039
 O -10.393324  -4.159447  -1.506618
 H -10.742216  -2.868407  -3.748030
 H -12.376152  -1.935261  -2.115120
 H -11.021286  -1.053160  -1.364973
 N -11.357602  -3.125786   0.247558
 C -11.160786  -4.239113   1.168021
 C -12.238524  -5.310367   0.971881
 O -13.357413  -5.051446   0.508207
 C -11.117809  -3.760798   2.629184
 C -10.081612  -2.655353   2.898187
 C  -8.675207  -2.984760   2.373167
 O  -8.085116  -4.003046   2.784140
 H -11.851340  -2.310860   0.584992
 H -10.192266  -4.687501   0.940948
 H -12.104565  -3.376561   2.893572
 H -10.877345  -4.616770   3.263694
 H -10.018265  -2.497447   3.976479
 H -10.423316  -1.737792   2.415842
 N -11.907907  -6.529572   1.400093
 C -12.875528  -7.612533   1.446716
 H -10.978932  -6.700954   1.763909
 H -12.392880  -8.515021   1.826422
 H -13.260035  -7.800517   0.442436
 H -13.699613  -7.335735   2.105795
 C  -6.428436   1.377356   9.314947
 C  -4.990626   0.923192   9.052896
 O  -4.679864  -0.266412   9.140332
 H  -6.496522   2.459535   9.186564
 H  -6.714492   1.112561  10.333545
 H  -7.100531   0.884781   8.608547
 N  -4.127374   1.887695   8.735857
 C  -2.693244   1.719828   8.549881
 C  -1.980572   2.607891   9.573026
 O  -2.454024   3.705713   9.866045
 O   0.046232   2.473588   7.169896
 H  -4.476702   2.835696   8.679243
 H  -2.381118   0.685700   8.709861
 H  -2.501428   3.159382   6.961849
 N  -0.821592   2.154774  10.057050
 C   0.112223   2.934566  10.855453
 H  -0.505099   1.238989   9.763971
 H   0.973621   2.315143  11.114973
 H  -0.382289   3.271230  11.768685
 H   0.446809   3.800089  10.281665
 C   6.363628   8.922012   3.715664
 C   5.779016   7.912786   2.733266
 O   6.450823   7.391181   1.838239
 H   5.586735   9.244825   4.411803
 H   6.742906   9.785565   3.167373
 H   7.179645   8.457069   4.271978
 N   4.487723   7.642605   2.925951
 C   3.676495   6.781569   2.065339
 C   2.578160   7.652674   1.462320
 O   1.717106   8.152033   2.182793
 C   3.122848   5.593770   2.879768
 C   2.255260   4.639749   2.031951
 H   4.031414   8.048733   3.733523
 H   4.263598   6.343296   1.256182
 H   3.963545   5.029012   3.289417
 H   2.515036   5.984730   3.697764
 H   1.520255   5.235120   1.485870
 H   2.971768   3.466962   4.434027
 N   2.612371   7.849056   0.142994
 C   1.617338   8.647150  -0.564201
 C   0.371649   7.801977  -0.791669
 O   0.477309   6.678053  -1.286354
 H   3.328766   7.395686  -0.409666
 H   2.023223   8.967815  -1.526174
 H   1.360711   9.524584   0.033033
 N  -0.795516   8.367551  -0.453357
 C  -2.094994   7.731337  -0.698056
 C  -2.938679   8.526987  -1.689623
 O  -2.810287   9.748892  -1.831927
 C  -2.901954   7.538467   0.588894
 C  -2.325865   6.649100   1.638049
 C  -1.305182   6.973835   2.461815
 C  -2.777463   5.322520   2.057212
 N  -1.080169   5.944216   3.346326
 H  -0.774643   9.304362  -0.037322
 H  -1.864987   6.751465  -1.121321
 H  -3.043341   8.524332   1.036576
 H  -3.872637   7.125112   0.306289
 H  -0.749846   7.901682   2.430582
 H  -0.355750   5.969455   4.055579
 H  -4.440998   4.716060   0.812081
 N  -3.813650   7.796832  -2.381245
 C  -4.905888   8.375892  -3.153077
 H  -3.815086   6.790115  -2.261494
 H  -5.479962   7.577023  -3.626355
 H  -4.498204   9.035326  -3.921409
 H  -5.556359   8.948112  -2.490386
 C -11.116235   2.746646  -3.447136
 C  -9.881988   3.569386  -3.092362
 O  -9.967305   4.783403  -2.878415
 H -10.827234   1.703569  -3.595556
 H -11.561796   3.135413  -4.364681
 H -11.841998   2.810041  -2.634327
 N  -8.735305   2.905497  -2.980121
 C  -7.496182   3.592499  -2.671931
 C  -6.320834   2.855911  -3.307243
 O  -6.333970   1.632173  -3.476922
 C  -7.300637   3.700646  -1.143629
 C  -7.367548   2.390380  -0.381392
 N  -8.487291   1.886017   0.234407
 C  -8.135934   0.765631   0.888348
 H  -8.713753   1.900237  -3.107507
 H  -7.544037   4.603045  -3.081870
 H  -8.078730   4.358028  -0.751037
 H  -6.321393   4.146457  -0.960945
 H  -9.417219   2.287942   0.190958
 H  -8.815630   0.164902   1.476834
 N  -5.277640   3.630123  -3.586183
 C  -3.992821   3.174856  -4.095799
 H  -5.355677   4.622476  -3.393637
 H  -3.330778   4.031725  -4.230055
 H  -4.138894   2.673507  -5.054299
 H  -3.546095   2.477336  -3.384841
 C  -0.543366   4.732179  -3.636905
 C   0.822966   4.110197  -3.886222
 O   0.951424   3.101290  -4.582299
 H  -0.432582   5.611528  -3.000483
 H  -1.189846   4.003766  -3.142445
 H  -0.987867   5.026173  -4.589762
 N   1.849849   4.765356  -3.337040
 C   3.245486   4.364005  -3.455377
 C   4.058145   4.914757  -2.275539
 O   3.715815   5.945529  -1.694652
 H   1.655290   5.586082  -2.773549
 H   3.641937   4.755368  -4.394913
 N   5.172274   4.250451  -1.957624
 C   6.101540   4.677085  -0.916437
 C   7.140457   5.644916  -1.502384
 O   7.697639   5.392602  -2.573678
 C   6.739345   3.435985  -0.274415
 H   5.574321   5.223261  -0.132417
 H   7.478037   3.759326   0.460566
 H   7.231822   2.849958  -1.052630
 N   7.426865   6.730393  -0.768280
 C   8.453449   7.722638  -1.114560
 H   6.932369   6.868903   0.103559
 H   8.478059   8.501604  -0.350308
 H   8.215347   8.169595  -2.081769
 H   9.427851   7.234486  -1.168797
Fe  -6.202759  -1.733055   1.270330
 C   9.071104  -4.695491  -1.585889
 C   8.576644  -5.958439  -0.877713
 C   7.914861  -3.656660  -1.656738
 C   6.675246  -4.092510  -2.411766
 C   5.692824  -4.867132  -1.774785
 C   6.424148  -3.679921  -3.732688
 C   4.500876  -5.187760  -2.421501
 C   5.207687  -3.948383  -4.370922
 C   4.247323  -4.706455  -3.706197
 O   3.014006  -4.953618  -4.330313
 H   7.648176  -3.406772  -0.621452
 H   8.355901  -2.760371  -2.103460
 H   5.845123  -5.189787  -0.748366
 H   7.192946  -3.132962  -4.272017
 H   3.748027  -5.780543  -1.913520
 H   4.990214  -3.565393  -5.361450
 H   2.662620  -5.816110  -4.050228
 N   8.482772  -5.858295   0.476899
 C   6.359911  -6.641188   1.486892
 O   5.939624  -5.548092   1.970139
 H   8.761447  -4.982310   0.931632
 N   5.552230  -7.657166   1.140145
 C   4.114267  -7.660197   1.430334
 C   3.291260  -6.757038   0.498264
 H   3.974892  -7.300754   2.464698
 H   3.293538  -7.159863  -0.520215
 H   3.714851  -5.747239   0.496751
 H   2.254559  -6.699304   0.856714
 C   4.714151  -3.721853   4.451473
 C   6.132839  -3.175563   4.641485
 C   3.807062  -2.593253   3.903276
 C   2.373974  -2.983972   3.574883
 C   2.024741  -4.146847   2.867711
 C   1.332522  -2.114569   3.933065
 C   0.697101  -4.412854   2.505996
 C   0.009548  -2.370561   3.586069
 C  -0.320677  -3.515241   2.852380
 O  -1.649962  -3.650349   2.496828
 H   4.725865  -4.586449   3.779574
 H   3.787760  -1.799388   4.662921
 H   4.287391  -2.155413   3.018640
 H   2.793538  -4.870897   2.614174
 H   1.563501  -1.207727   4.487943
 H   0.454691  -5.326989   1.965408
 H  -0.773676  -1.668997   3.849240
 H  -1.904817  -4.457744   1.988107
 N   7.085551  -3.616782   3.801265
 C   8.689917  -2.529393   2.413097
 O   8.979705  -3.275368   1.442716
 H   6.832716  -4.311919   3.088048
 N   8.399314  -1.221217   2.271550
 C   8.457589  -0.537547   0.998830
 H   8.251188  -0.663545   3.098165
 H   8.306140  -1.272994   0.204176
 H   7.633991   0.186400   0.947227
 C   7.001691   0.443685  -4.557873
 C   5.602161   0.878260  -4.112872
 O   5.459652   1.457568  -2.979690
 C   7.648617  -0.387562  -3.445928
 O   7.913880   0.444449  -2.291851
 H   6.931844  -0.155114  -5.474313
 H   8.609605  -0.800312  -3.761037
 H   6.974887  -1.207710  -3.174739
 H   7.094903   0.939479  -2.087906
 N   4.581446   0.645665  -4.933616
 C   3.214019   1.017584  -4.623948
 C   2.226182  -0.105716  -4.888858
 O   2.588083  -1.295944  -5.055349
 H   4.780689   0.273636  -5.854777
 H   3.169906   1.240381  -3.552183
 H   2.907877   1.920556  -5.160768
 N   0.934046   0.288085  -4.848189
 C  -0.129541  -0.702043  -4.863235
 C  -0.392243  -1.228973  -3.426460
 C  -0.935071  -0.150310  -2.521534
 C  -0.097664   0.765139  -1.869171
 C  -2.319219  -0.000117  -2.403520
 C  -0.638128   1.807529  -1.105966
 C  -2.860579   1.039409  -1.648416
 C  -2.024839   1.946970  -0.991272
 H   0.679888   1.282302  -4.778472
 H   0.210176  -1.545676  -5.476215
 H  -1.098036  -2.068388  -3.473467
 H   0.567252  -1.614105  -3.056087
 H   0.981796   0.665063  -1.960985
 H  -2.958551  -0.700154  -2.939202
 H   0.016505   2.508308  -0.600755
 H  -3.938559   1.159682  -1.611521
 H  -2.448541   2.743704  -0.386891
 C  -7.101393  -2.644049  -1.645703
 C  -5.356837  -1.351786  -1.734949
 N  -6.167493  -1.975910  -0.864500
 H  -4.503704  -0.774347  -1.449820
 O  -8.118096  -2.072450   1.611696
 C  -2.343820   2.093073   7.093631
 C  -0.910830   1.815434   6.694536
 N  -0.767976   0.820880   5.770528
 H  -3.039150   1.552597   6.442903
 H   0.157433   0.552115   5.466506
 H  -1.566018   0.302192   5.408788
 C   1.523594   3.554801   2.846200
 C   2.406013   2.761738   3.812807
 N   3.360624   1.840412   3.096375
 H   2.897551   4.168902   1.268962
 H   0.995096   2.864464   2.177154
 H   0.747864   4.034437   3.460046
 H   1.786828   2.149573   4.478822
 H   2.849090   1.190835   2.466060
 H   4.054570   2.370169   2.499564
 H   3.961126   1.265809   3.722279
 C  -1.967231   4.920543   3.141774
 C  -3.793933   4.446290   1.637216
 C  -2.136356   3.705327   3.817309
 C  -3.985715   3.237319   2.300587
 C  -3.163847   2.873725   3.391269
 H  -1.491806   3.429526   4.648559
 H  -4.784366   2.567818   1.984476
 H  -3.330654   1.927037   3.902615
 C  -6.353609   1.496736  -0.061432
 N  -6.853938   0.454074   0.736701
 H  -5.310504   1.552223  -0.322281
 H   3.321787   3.277682  -3.481929
 C   5.667820   2.644631   0.467463
 O   5.333161   3.003777   1.637161
 N   5.078705   1.610471  -0.159573
 H   5.435042   3.434292  -2.504575
 H   4.349899   1.064819   0.297788
 H   5.225674   1.437682  -1.150732
 O  -2.645197  -6.011020   1.314153
 H  -2.428570  -6.677566   1.976606
 O  -5.923660  -1.240753   3.306910
 O  -5.447605  -3.723504   1.577264
 O   6.980668  -9.735665  -0.946054
 H   7.597059 -10.449162  -0.755089
 H   7.543119  -8.984090  -1.155692
 O   5.682511   0.291803   4.179276
 O  -2.941043  -3.425933  -1.202213
 O  -5.430130  -5.585819  -4.710386
 H  -5.574280  -5.217503  -5.588451
 H  -5.427698  -6.535258  -4.852742
 O  -0.888575  -4.157935  -5.583526
 O  -3.148609  -0.679865   4.510749
 O  -5.215005  -5.440892  -1.205709
 H  -5.377547  -5.394609  -2.152606
 H  -5.810061  -6.130020  -0.899349
 O  -3.352872  -3.386694  -4.135546
 H  -4.083296  -3.918454  -4.465664
 H  -2.855787  -6.392847   0.450306
 H  -6.541288  -0.532848   3.561392
 H  -6.005860  -2.003332   3.909174
 H  -6.201590  -4.185666   2.022983
 H  -5.192520  -4.171590   0.751608
 H   5.835894  -0.493949   4.748885
 H   6.399273   0.935948   4.297405
 H  -3.101116  -3.306047  -2.171436
 H  -3.618306  -4.027668  -0.844906
 H  -0.787706  -4.554266  -6.463754
 H  -0.012533  -4.030336  -5.179020
 H  -4.056637  -0.475113   4.223220
 H  -2.910876  -1.556382   4.159800
 H  -2.522380  -3.630764  -4.608851
 C  -1.177813   0.420345   2.000376
 N   0.461730  -0.576621   1.038591
 C   1.780614  -0.848902   0.620895
 C   0.815685  -4.013239  -1.371227
 C   3.786428  -1.584908  -1.853444
 C   4.370360  -2.560219   0.415471
 C   3.295608  -2.462312  -0.682446
 C   1.911503  -2.035936  -0.194034
 C   0.775755  -2.746783  -0.550702
 C  -0.654662  -1.277896   0.649418
 C  -1.754783  -0.652379   1.256156
 C  -3.129094  -0.979807   1.176586
 N  -0.491491  -2.353743  -0.160135
 N  -4.274903  -1.209451   1.138708
 N   0.147020   0.473947   1.882054
 O   2.700981  -0.065264   0.976538
 H  -1.691679   1.142332   2.611027
 H  -0.196306  -4.326198  -1.639978
 H   1.283713  -4.812273  -0.782821
 H   1.406686  -3.886859  -2.287637
 H   4.784284  -1.921135  -2.159922
 H   3.855593  -0.532181  -1.558350
 H   3.138545  -1.671269  -2.732214
 H   5.306722  -2.909902  -0.034169
 H   4.088321  -3.282509   1.186009
 H   4.556773  -1.588143   0.885756
 H   3.193869  -3.475024  -1.083460
 H  -1.343912  -2.844883  -0.495217
