# Supplementary material for: Towards the simulation of large scale protein–ligand interactions on NISQ-era quantum computers
Source: Chem Sci. 2022 Jan 17;13(11):3094–108. doi: 10.1039/d1sc05691c (PMC8926290; doi:10.1039/d1sc05691c)
Supplement: SC-013-D1SC05691C-s004 [file SC-013-D1SC05691C-s004.xyz]

406
Gaussian coordinates
 C  11.258288  -4.677090  -4.394021
 C  10.467912  -4.176450  -3.184308
 O  10.599033  -3.018121  -2.803034
 H  11.012771  -5.721966  -4.580845
 H  12.325817  -4.584188  -4.195209
 H  10.998776  -4.080109  -5.269367
 N   9.700811  -5.058344  -2.527872
 C   9.085240  -4.753693  -1.234658
 C   8.609684  -5.992474  -0.473893
 O   8.239092  -7.007605  -1.063930
 H   9.594626  -5.993530  -2.898228
 H   9.871170  -4.287820  -0.641287
 N   8.530472  -5.849037   0.852880
 C   7.855604  -6.781858   1.740394
 C   6.351134  -6.507702   1.771906
 H   8.837788  -4.974331   1.257329
 H   8.026764  -7.798738   1.387059
 H   8.259761  -6.674721   2.746416
 N   5.551143  -7.536761   1.474436
 C   3.618436  -8.993052   1.881403
 O   4.404477  -9.939627   1.810741
 H   5.979426  -8.416685   1.217499
 H   3.810541  -6.940538   2.472231
 H   2.582152  -9.175750   2.130198
 C   3.233304  -5.267170   7.717306
 C   3.562659  -5.018950   6.245915
 O   3.321907  -5.861741   5.380165
 H   3.526672  -4.398704   8.306524
 H   3.777453  -6.144821   8.067660
 H   2.162085  -5.436367   7.826747
 N   4.188926  -3.869754   5.996455
 C   4.675796  -3.444109   4.694614
 C   6.091825  -2.895813   4.875526
 O   6.305889  -2.031383   5.726562
 H   4.352456  -3.238830   6.769851
 N   7.040789  -3.356025   4.050396
 C   8.426567  -2.879680   4.046246
 C   8.707899  -2.315268   2.654282
 O   9.130547  -3.036469   1.749664
 H   6.786761  -4.052342   3.362248
 H   8.566565  -2.092240   4.787193
 H   9.103514  -3.698635   4.289449
 N   8.348858  -1.040932   2.468932
 C   8.411040  -0.354882   1.188686
 C   9.786718   0.240493   0.898671
 O  10.588013   0.462561   1.802999
 H   8.035586  -0.504317   3.264709
 H   7.676915   0.451199   1.190363
 N  10.006343   0.548652  -0.381789
 C  11.077845   1.397176  -0.902772
 H   9.295688   0.282478  -1.046620
 H  10.994456   1.461589  -1.987443
 H  12.043138   0.967217  -0.635957
 H  10.992965   2.394671  -0.472294
 C   8.324933   3.389672  -6.256169
 C   7.618524   2.052345  -5.971242
 O   6.824579   1.630355  -6.812514
 H   8.992066   3.632001  -5.429734
 H   7.580128   4.177570  -6.365975
 H   8.902640   3.306003  -7.176766
 N   7.823607   1.412104  -4.808329
 C   7.053177   0.219270  -4.449249
 H   8.479883   1.788775  -4.139019
 H   7.100257  -0.491082  -5.274431
 H   8.655029  -0.775471  -3.399511
 H   8.011099   1.283643  -2.394354
 H   3.294121   0.898741  -6.177332
 C  -1.282636  -0.308995  -5.493858
 O  -1.537857   0.883896  -5.356185
 N  -1.912911  -1.099598  -6.368050
 C  -2.939332  -0.640878  -7.302268
 H  -1.655493  -2.074986  -6.414772
 H  -3.288635  -1.483196  -7.899263
 H  -2.518469   0.120645  -7.958369
 H  -3.775600  -0.218409  -6.745057
 C  -6.628191   0.312946  -6.922452
 C  -7.345552  -0.930391  -6.411060
 O  -7.393317  -1.961249  -7.088239
 H  -6.701211   1.105750  -6.178208
 H  -7.091214   0.642769  -7.852710
 H  -5.578955   0.078666  -7.101632
 N  -7.860887  -0.866902  -5.190444
 C  -8.604223  -1.967641  -4.603772
 C  -9.491944  -1.427317  -3.487832
 O  -9.206546  -0.382638  -2.893681
 C  -7.646548  -3.043173  -4.064546
 C  -6.757572  -2.562032  -2.950439
 N  -5.571846  -1.882558  -3.091151
 H  -7.737485  -0.031677  -4.635693
 H  -9.222351  -2.434630  -5.370102
 H  -7.019718  -3.408263  -4.878584
 H  -8.233445  -3.889198  -3.703167
 H  -5.127827  -1.633960  -3.965347
 H  -7.855676  -3.184671  -1.173251
 N -10.493968  -2.227278  -3.132635
 C -11.258452  -2.075638  -1.897587
 C -10.945664  -3.252068  -0.972535
 O -10.346381  -4.245347  -1.389543
 H -10.673941  -3.069495  -3.691958
 H -12.323859  -2.062177  -2.126553
 H -10.980610  -1.142251  -1.408275
 N -11.329171  -3.130207   0.298669
 C -11.140109  -4.194471   1.273557
 C -12.212056  -5.274989   1.119895
 O -13.324814  -5.042369   0.633288
 C -11.106480  -3.638131   2.703145
 C -10.081202  -2.504840   2.907103
 C  -8.656000  -2.850826   2.454296
 O  -7.997765  -3.684092   3.102853
 H -11.827124  -2.302066   0.589806
 H -10.169976  -4.650514   1.079210
 H -12.101818  -3.251327   2.941894
 H -10.878098  -4.466852   3.384830
 H -10.057323  -2.246928   3.966956
 H -10.418706  -1.617377   2.368769
 N -11.884120  -6.468837   1.610537
 C -12.848619  -7.548771   1.700652
 H -10.960099  -6.619549   1.991299
 H -12.368992  -8.428824   2.128828
 H -13.221760  -7.786766   0.704589
 H -13.678699  -7.242150   2.335735
 C  -6.510256   1.820093   9.168101
 C  -5.071222   1.357684   8.943980
 O  -4.759641   0.176466   9.093137
 H  -6.578932   2.892739   8.985894
 H  -6.805885   1.605684  10.193957
 H  -7.173028   1.292391   8.481181
 N  -4.207918   2.305825   8.588947
 C  -2.773797   2.132696   8.426497
 C  -2.074666   3.070564   9.410177
 O  -2.552364   4.178650   9.643210
 H  -4.557854   3.247601   8.482124
 H  -2.461981   1.110126   8.640377
 H  -2.575425   3.491870   6.758921
 N  -0.921669   2.645371   9.927063
 C   0.000906   3.464656  10.694207
 H  -0.600943   1.718423   9.683328
 H   0.859380   2.861843  10.992425
 H  -0.502878   3.844320  11.583134
 H   0.339260   4.300206  10.082697
 C   6.304763   9.097492   3.342798
 C   5.733155   8.041157   2.407100
 O   6.414105   7.478393   1.547284
 H   5.521329   9.451944   4.013044
 H   6.687476   9.932443   2.757267
 H   7.114569   8.663283   3.928864
 N   4.442477   7.778173   2.599371
 C   3.643086   6.875091   1.775467
 C   2.551141   7.711345   1.119862
 O   1.683100   8.242851   1.804785
 C   3.075059   5.762926   2.678348
 C   2.242172   4.716093   1.917239
 H   3.977796   8.221978   3.379896
 H   4.238424   6.399465   0.996290
 H   3.907784   5.256570   3.168794
 H   2.453125   6.218973   3.451011
 H   1.506205   5.222809   1.291913
 H   3.005917   3.635978   4.380010
 N   2.598575   7.842074  -0.205062
 C   1.610979   8.600621  -0.959880
 C   0.371255   7.743603  -1.157676
 O   0.483967   6.598635  -1.594314
 H   3.320370   7.364375  -0.726403
 H   2.025552   8.873827  -1.930807
 H   1.346948   9.504496  -0.410346
 N  -0.798571   8.321527  -0.860233
 C  -2.092211   7.671905  -1.086091
 C  -2.925758   8.414325  -2.122800
 O  -2.798395   9.626086  -2.323783
 C  -2.897968   7.575098   0.215741
 C  -2.345769   6.716206   1.306557
 C  -1.390274   7.084099   2.187063
 C  -2.770399   5.378546   1.713470
 N  -1.194230   6.079628   3.107742
 H  -0.783791   9.276322  -0.491477
 H  -1.856363   6.674410  -1.457360
 H  -3.043095   8.583719   0.608000
 H  -3.889178   7.188149  -0.023787
 H  -0.886007   8.040269   2.191235
 H  -0.547457   6.164190   3.878786
 H  -4.319252   4.702465   0.372042
 N  -3.790783   7.649955  -2.785318
 C  -4.874346   8.186655  -3.594756
 H  -3.791568   6.651967  -2.616160
 H  -5.441092   7.365269  -4.033075
 H  -4.460615   8.807254  -4.389321
 H  -5.531686   8.788465  -2.968897
 C -11.060992   2.543821  -3.673303
 C  -9.833965   3.384732  -3.347572
 O  -9.923632   4.605719  -3.195117
 H -10.768970   1.497019  -3.766783
 H -11.497067   2.885104  -4.612013
 H -11.794100   2.645468  -2.873374
 N  -8.689065   2.730980  -3.191096
 C  -7.456435   3.434242  -2.905056
 C  -6.275046   2.671127  -3.490115
 O  -6.284111   1.442399  -3.598956
 C  -7.279714   3.599819  -1.382024
 C  -7.393483   2.324051  -0.572246
 N  -8.517993   1.900518   0.093972
 C  -8.218510   0.760346   0.734982
 H  -8.664345   1.722290  -3.268208
 H  -7.501865   4.421592  -3.364269
 H  -8.037930   4.298015  -1.024023
 H  -6.308882   4.055385  -1.184576
 H  -9.412330   2.371481   0.099455
 H  -8.924594   0.214338   1.345210
 N  -5.232116   3.431879  -3.795850
 C  -3.943269   2.955771  -4.268353
 H  -5.313878   4.430783  -3.653704
 H  -3.282514   3.805187  -4.437808
 H  -4.078242   2.408119  -5.200840
 H  -3.503303   2.296394  -3.520376
 C  -0.507087   4.539636  -3.852434
 C   0.860776   3.910332  -4.056303
 O   0.998094   2.870163  -4.699221
 H  -0.404715   5.448232  -3.260157
 H  -1.156263   3.836148  -3.329995
 H  -0.941560   4.784667  -4.821659
 N   1.879070   4.593241  -3.530563
 C   3.274387   4.190494  -3.614428
 C   4.072514   4.799938  -2.456863
 O   3.722800   5.855709  -1.932085
 H   1.677460   5.439048  -3.011236
 H   3.341854   3.105883  -3.533434
 H   3.679208   4.535288  -4.566578
 N   5.182790   4.155839  -2.095581
 C   6.098973   4.634956  -1.068959
 C   7.140444   5.573603  -1.690445
 O   7.708274   5.270394  -2.740510
 C   6.757744   3.448387  -0.350159
 H   5.430432   3.302117  -2.578209
 H   5.563476   5.217080  -0.319572
 H   7.473159   3.830125   0.379435
 H   7.307501   2.849219  -1.073310
 N   7.416758   6.692997  -1.009155
 C   8.443393   7.667804  -1.392985
 H   6.913788   6.873016  -0.151708
 H   8.458597   8.482410  -0.669163
 H   8.214844   8.065155  -2.381970
 H   9.417685   7.180662  -1.412962
Fe  -6.218843  -1.693735   1.214467
 C   7.900237  -3.751565  -1.367775
 C   6.815829  -4.263738  -2.284020
 C   5.848889  -5.162108  -1.815051
 C   6.798443  -3.930958  -3.647064
 C   4.911457  -5.722861  -2.678264
 C   5.841866  -4.455852  -4.514547
 C   4.902919  -5.361766  -4.025266
 O   3.965508  -5.864400  -4.916595
 H   7.509585  -3.553802  -0.363445
 H   8.339632  -2.824653  -1.745667
 H   5.838337  -5.436427  -0.765145
 H   7.571048  -3.276320  -4.041001
 H   4.181169  -6.431389  -2.302578
 H   5.826224  -4.202707  -5.567281
 H   3.542144  -6.668434  -4.575343
 O   5.922638  -5.360468   2.096348
 C   4.090612  -7.557544   1.617032
 C   3.398923  -6.998007   0.365328
 H   3.676192  -7.595016  -0.508129
 H   3.726273  -5.965874   0.217364
 H   2.308834  -7.009068   0.478135
 C   3.789034  -2.342224   4.048219
 C   2.306136  -2.650563   3.904292
 C   1.822662  -3.763070   3.199430
 C   1.359279  -1.754823   4.422100
 C   0.451015  -3.966812   3.013413
 C  -0.010665  -1.946305   4.253277
 C  -0.467845  -3.054832   3.542005
 O  -1.847591  -3.177866   3.383480
 H   4.685994  -4.331024   4.052110
 H   3.893773  -1.433603   4.653038
 H   4.211534  -2.108156   3.061270
 H   2.524582  -4.487269   2.799305
 H   1.704637  -0.870200   4.949577
 H   0.096950  -4.836048   2.467769
 H  -0.726686  -1.226434   4.634104
 H  -2.138742  -3.967573   2.879014
 H   8.126204  -1.057428   0.399141
 C   5.593668   0.663938  -4.240824
 O   5.327726   1.636217  -3.490609
 C   7.628310  -0.457339  -3.213559
 O   7.640963   0.446911  -2.072097
 H   7.018220  -1.310502  -2.922717
 N   4.660377  -0.012430  -4.929702
 C   3.326902   0.512616  -5.154111
 C   2.241306  -0.530413  -4.980305
 O   2.492369  -1.761824  -5.006266
 H   4.930791  -0.797485  -5.502310
 H   3.147849   1.355630  -4.488879
 N   0.999037  -0.024818  -4.829063
 C  -0.148337  -0.906580  -4.679668
 C  -0.521500  -1.093472  -3.186543
 C  -0.686808   0.165334  -2.362761
 C   0.436090   0.819523  -1.834289
 C  -1.954449   0.676601  -2.060232
 C   0.295113   1.946578  -1.021905
 C  -2.101732   1.791100  -1.230940
 C  -0.976610   2.430636  -0.706104
 H   0.829960   0.990491  -4.812215
 H   0.142567  -1.883015  -5.072709
 H  -1.429584  -1.708724  -3.131020
 H   0.301791  -1.671000  -2.757697
 H   1.428277   0.441752  -2.063281
 H  -2.830468   0.210625  -2.501863
 H   1.175945   2.440391  -0.626120
 H  -3.091232   2.165786  -0.986262
 H  -1.092007   3.293557  -0.058578
 C  -7.020637  -2.673593  -1.614195
 C  -5.160394  -1.567006  -1.809661
 N  -6.027861  -2.037250  -0.893185
 H  -4.262269  -1.022116  -1.587662
 O  -8.155650  -2.143858   1.468894
 C  -2.389668   2.436996   6.959258
 C  -0.958128   2.090936   6.600520
 O  -0.167034   2.904038   6.081600
 N  -0.583847   0.801081   6.856077
 H  -3.056872   1.846955   6.317835
 H   0.349886   0.510486   6.615209
 H  -1.239601   0.095974   7.148217
 C   1.511369   3.707147   2.819658
 C   2.396309   2.935141   3.799778
 N   3.317284   1.963968   3.101868
 H   2.908426   4.187470   1.222125
 H   0.947156   2.993295   2.207199
 H   0.770472   4.233791   3.431249
 H   1.770762   2.371108   4.494024
 H   2.781731   1.243145   2.581607
 H   3.930277   2.442894   2.397727
 H   3.967296   1.483878   3.752537
 C  -2.043344   5.032121   2.869563
 C  -3.750454   4.479668   1.260645
 C  -2.284563   3.868444   3.606289
 C  -4.015817   3.321313   1.979477
 C  -3.300058   3.030756   3.160667
 H  -1.702583   3.652195   4.495343
 H  -4.797483   2.644754   1.648316
 H  -3.557516   2.139950   3.728045
 C  -6.438073   1.353686  -0.311581
 N  -6.971476   0.357580   0.514558
 H  -5.428179   1.299136  -0.679525
 C   5.711228   2.609327   0.352255
 O   5.071435   3.090351   1.328339
 N   5.495347   1.369367  -0.120638
 H   4.755186   0.802691   0.276459
 H   6.011872   1.011375  -0.920431
 O  -3.009494  -5.450570   1.554054
 O  -6.087897  -0.975361   3.248147
 O  -5.441494  -3.608600   1.780398
 O   6.781866  -9.482246  -0.624302
 H   7.253255 -10.213537  -1.024051
 H   7.261235  -8.701687  -0.915753
 O   5.598093   0.713274   4.564404
 H   5.790545  -0.081801   5.069153
 H   6.339572   1.293226   4.748834
 O  -2.828264  -3.686116  -1.024836
 O  -5.422441  -5.686838  -4.133214
 H  -6.064024  -5.239315  -4.688001
 H  -5.363803  -6.567926  -4.507145
 O  -0.740242  -4.301843  -5.916137
 H  -0.779470  -4.955207  -6.616913
 O  -3.473550  -0.980921   4.674058
 O  -5.301404  -5.423661  -1.051710
 H  -5.367848  -5.427419  -2.011431
 H  -5.695283  -6.258133  -0.790074
 O  -3.018778  -3.709574  -4.003546
 H  -2.834318  -5.286450   0.606870
 H  -3.211781  -6.380813   1.724861
 H  -5.191602  -0.871933   3.644114
 H  -6.711708  -1.347415   3.888191
 H  -6.175919  -4.019595   2.288859
 H  -4.696380  -4.193453   1.567822
 H  -2.776246  -3.703171  -2.013675
 H  -3.768886  -3.781924  -0.773144
 H   0.182854  -4.070267  -5.721577
 H  -3.679920  -1.249743   5.583202
 H  -2.977480  -1.697736   4.217106
 H  -3.746796  -4.351286  -4.124074
 H  -2.272474  -3.905389  -4.609548
 C  -1.271896   0.542749   2.216264
 N   0.346042  -0.525358   1.303090
 C   1.644687  -0.832100   0.886209
 C   0.594816  -3.858507  -1.273666
 C   1.993809  -4.217584  -1.813604
 C   3.060651  -2.294477  -0.607167
 C   1.715770  -1.955204  -0.016278
 C   2.899200  -2.990166  -1.959735
 C   0.585160  -2.649354  -0.371087
 C  -0.784935  -1.181918   0.885710
 C  -1.867871  -0.510663   1.459890
 C  -3.231110  -0.813637   1.303121
 N  -0.662195  -2.261595   0.075696
 N  -4.359983  -1.087077   1.172410
 N   0.051773   0.544461   2.132657
 O   2.621144  -0.146261   1.276570
 H  -1.779135   1.298693   2.787495
 H   0.172580  -4.703476  -0.713532
 H   1.895641  -4.725652  -2.778539
 H   2.474591  -4.923833  -1.129337
 H  -0.100949  -3.674685  -2.101599
 H   3.633276  -1.367918  -0.720472
 H   3.635848  -2.930777   0.081823
 H   3.874529  -3.295892  -2.343997
 H   2.483649  -2.300118  -2.701725
 H  -1.509497  -2.758212  -0.258914
